# Supplementary material for: Novel Copper(II) Coordination Compounds Containing Pyridine Derivatives of N4-Methoxyphenyl-Thiosemicarbazones with Selective Anticancer Activity
Source: Molecules. 2024 Dec 19;29(24):6002. doi: 10.3390/molecules29246002 (PMC11676775; doi:10.3390/molecules29246002)
Supplement: Supplementary file 1 [file molecules-29-06002-s001.zip]

Archive with 1 entries (1 files):
- molecules-3360263-supplementary.pdf
